# Supplementary material for: Efficacy of Crataegus Extract Mixture on Body Fat and Lipid Profiles in Overweight Adults: A 12-Week, Randomized, Double-Blind, Placebo-Controlled Trial
Source: Nutrients. 2024 Feb 8;16(4):494. doi: 10.3390/nu16040494 (PMC10892674; doi:10.3390/nu16040494)
Supplement: Supplementary file 1 [file nutrients-16-00494-s001.zip]

Archive with 1 entries (1 files):
- nutrients-2719804-supplementary.pdf
